# Supplementary material for: Estimation of Additive, Dominance, and Imprinting Genetic Variance Using Genomic Data
Source: G3 (Bethesda). 2015 Oct 4;5(12):2629–37. doi: 10.1534/g3.115.019513 (PMC4683636; doi:10.1534/g3.115.019513)
Supplement: Supporting Information [file supp_g3.115.019513_FileS2.xlsx]

## Sheet: var_per_chr
	VA= additive variance
	VD= dominance variance
	VI= imprinting variance
	Total= sum of all chromosomes
	ALL= estimates using all SNPs (from all chromosomes) simultaneously
	Population	Trait	Chromosome	VA	VD	VI	length (Mb)	Number of SNPs
	Landrace	Number of teats	1	0.0531597	0.00511256	0.00188477	314.928	4269
	Landrace		10	0.0144313	0.00148223	0.000562349	77.821	1213
	Landrace		11	0.012749	0.00151069	0.00055949	87.5182	1200
	Landrace		12	0.0153447	0.00140642	0.000539371	63.4203	1132
	Landrace		13	0.0268865	0.00331775	0.00124313	218.122	2760
	Landrace		14	0.0295115	0.00323479	0.00124684	153.593	2657
	Landrace		15	0.0207282	0.00229963	0.000863782	157.409	1903
	Landrace		16	0.0155298	0.00146364	0.000564411	86.7268	1219
	Landrace		17	0.0118269	0.0013484	0.000501031	69.3112	1109
	Landrace		18	0.00999795	0.00106484	0.000406763	60.9103	862
	Landrace		2	0.0263895	0.00278251	0.00109541	162.047	2294
	Landrace		3	0.0210045	0.00238219	0.000906537	144.128	1951
	Landrace		4	0.0242069	0.00281888	0.00107392	143.331	2335
	Landrace		5	0.0165336	0.00178633	0.000675712	111.226	1504
	Landrace		6	0.0259414	0.00280501	0.00106218	157.18	2259
	Landrace		7	0.0226666	0.00253656	0.000945104	134.466	2049
	Landrace		8	0.0211914	0.0022929	0.000879196	147.27	1871
	Landrace		9	0.0247794	0.00288387	0.00109523	153.433	2325
			Total	0.392879	0.0425292	0.0161052	2442.84	34912
	Landrace		ALL	0.333711	0.042319	0.015888
	Population	Trait	Chromosome	VA	VD	VI	length (Mb)	Number of SNPs
	Landrace	Backfat	1	0.159857	0.0385975	0.00666809	314.928	4269
	Landrace	Backfat	10	0.0529678	0.0118349	0.00203699	77.821	1213
	Landrace	Backfat	11	0.0502908	0.0116571	0.00199913	87.5182	1200
	Landrace	Backfat	12	0.0494433	0.0109698	0.00190628	63.4203	1132
	Landrace	Backfat	13	0.100803	0.026256	0.00443206	218.122	2760
	Landrace	Backfat	14	0.100439	0.0259815	0.00462105	153.593	2657
	Landrace	Backfat	15	0.0783973	0.0181893	0.00310356	157.409	1903
	Landrace	Backfat	16	0.0456247	0.0118504	0.00211744	86.7268	1219
	Landrace	Backfat	17	0.0467099	0.0106119	0.00178247	69.3112	1109
	Landrace	Backfat	18	0.0393192	0.00841713	0.00144885	60.9103	862
	Landrace	Backfat	2	0.0929732	0.0233322	0.00381577	162.047	2294
	Landrace	Backfat	3	0.079745	0.0187225	0.00317312	144.128	1951
	Landrace	Backfat	4	0.0941558	0.0224865	0.00398981	143.331	2335
	Landrace	Backfat	5	0.0652415	0.014183	0.00237837	111.226	1504
	Landrace	Backfat	6	0.112563	0.0218045	0.00377475	157.18	2259
	Landrace	Backfat	7	0.0851233	0.0194564	0.00348334	134.466	2049
	Landrace	Backfat	8	0.101582	0.0184052	0.00320507	147.27	1871
	Landrace	Backfat	9	0.117423	0.0226659	0.00389111	153.433	2325
			Total	1.47266	0.335422	0.0578273	2442.84	34912
	Landrace	Backfat	ALL	1.59622	0.344971	0.0568908
	Population	Trait	Chromosome	VA	VD	VI	length (Mb)	Number of SNPs
	Landrace	Life-time daily gain	1	66.5438	47.2901	5.54427	314.928	4269
	Landrace	Life-time daily gain	10	21.8131	13.3844	1.64531	77.821	1213
	Landrace	Life-time daily gain	11	22.1376	13.3426	1.5971	87.5182	1200
	Landrace	Life-time daily gain	12	20.2797	12.5802	1.56351	63.4203	1132
	Landrace	Life-time daily gain	13	44.174	30.1449	3.65419	218.122	2760
	Landrace	Life-time daily gain	14	45.9164	27.9678	3.73131	153.593	2657
	Landrace	Life-time daily gain	15	33.1313	20.9132	2.54222	157.409	1903
	Landrace	Life-time daily gain	16	23.1452	14.4607	1.68368	86.7268	1219
	Landrace	Life-time daily gain	17	19.6614	12.0096	1.45202	69.3112	1109
	Landrace	Life-time daily gain	18	15.7684	9.66712	1.17903	60.9103	862
	Landrace	Life-time daily gain	2	44.8589	25.7699	3.05658	162.047	2294
	Landrace	Life-time daily gain	3	33.4762	21.3938	2.61053	144.128	1951
	Landrace	Life-time daily gain	4	40.755	26.0689	3.12574	143.331	2335
	Landrace	Life-time daily gain	5	26.2133	16.4411	1.98254	111.226	1504
	Landrace	Life-time daily gain	6	40.2038	25.1053	3.08683	157.18	2259
	Landrace	Life-time daily gain	7	34.6945	22.117	2.72167	134.466	2049
	Landrace	Life-time daily gain	8	32.9159	20.4729	2.55832	147.27	1871
	Landrace	Life-time daily gain	9	41.954	26.8242	3.31734	153.433	2325
			Total	607.642	385.954	47.0522	2442.84	34912
	Landrace	Life-time daily gain	ALL	553.876	394.779	46.6535
	Population	Trait	Chromosome	VA	VD	VI	length (Mb)	Number of SNPs
	Large White	Number of teats	1	0.0374815	0.0128686	0.00123782	314.928	4437
	Large White	Number of teats	10	0.0105885	0.00367317	0.000368615	77.821	1325
	Large White	Number of teats	11	0.010422	0.00344501	0.000336463	87.5383	1278
	Large White	Number of teats	12	0.0122934	0.0033285	0.000331305	63.4203	1161
	Large White	Number of teats	13	0.0192681	0.00792278	0.000813032	218.505	2891
	Large White	Number of teats	14	0.0189587	0.00746466	0.000754598	153.619	2658
	Large White	Number of teats	15	0.0146553	0.00547819	0.000537268	157.421	2019
	Large White	Number of teats	16	0.0107612	0.00360463	0.000367257	86.8602	1299
	Large White	Number of teats	17	0.00890523	0.00329482	0.00033562	69.3112	1197
	Large White	Number of teats	18	0.006835	0.00252846	0.000254129	60.8867	948
	Large White	Number of teats	2	0.0189784	0.00699774	0.000717456	162.138	2499
	Large White	Number of teats	3	0.0155104	0.00578789	0.000560533	144.128	2033
	Large White	Number of teats	4	0.0186785	0.00651531	0.000633503	143.368	2281
	Large White	Number of teats	5	0.0129079	0.0046218	0.000450108	111.181	1625
	Large White	Number of teats	6	0.0182293	0.00614421	0.000626495	157.264	2244
	Large White	Number of teats	7	0.0232696	0.00669617	0.000672096	134.466	2380
	Large White	Number of teats	8	0.0213533	0.00573416	0.000532275	147.656	1985
	Large White	Number of teats	9	0.0209457	0.006281	0.000622053	153.433	2318
			Total	0.300042	0.102387	0.0101506	2443.94	36578
	Large White	Number of teats	ALL	0.299698	0.102597	0.00995844
	Population	Trait	Chromosome	VA	VD	VI	length (Mb)	Number of SNPs
	Large White	Backfat	1	0.115825	0.043727	0.00858348	314.928	4437
	Large White	Backfat	10	0.0335651	0.0130182	0.0025845	77.821	1325
	Large White	Backfat	11	0.0301993	0.0121557	0.00243324	87.5383	1278
	Large White	Backfat	12	0.028187	0.0111363	0.002495	63.4203	1161
	Large White	Backfat	13	0.0654133	0.0265763	0.00617672	218.505	2891
	Large White	Backfat	14	0.058763	0.0254953	0.00549374	153.619	2658
	Large White	Backfat	15	0.0438274	0.018968	0.00389928	157.421	2019
	Large White	Backfat	16	0.0353889	0.0127246	0.00273386	86.8602	1299
	Large White	Backfat	17	0.0277734	0.011932	0.00243212	69.3112	1197
	Large White	Backfat	18	0.0241395	0.00895296	0.00179427	60.8867	948
	Large White	Backfat	2	0.0592176	0.0242131	0.00498618	162.138	2499
	Large White	Backfat	3	0.0481096	0.0212117	0.00389098	144.128	2033
	Large White	Backfat	4	0.0513294	0.0219631	0.00453455	143.368	2281
	Large White	Backfat	5	0.0460617	0.0154245	0.00325746	111.181	1625
	Large White	Backfat	6	0.0513047	0.0213473	0.00452684	157.264	2244
	Large White	Backfat	7	0.05868	0.0232044	0.00477413	134.466	2380
	Large White	Backfat	8	0.0412321	0.0193642	0.00379232	147.656	1985
	Large White	Backfat	9	0.0489582	0.0221107	0.00442073	153.433	2318
			Total	0.867975	0.353525	0.0728094	2443.94	36578
	Large White	Backfat	ALL	0.852012	0.353056	0.071146
	Population	Trait	Chromosome	VA	VD	VI	length (Mb)	Number of SNPs
	Large White	Life-time daily gain	1	70.1746	47.6908	4.25462	314.928	4437
	Large White	Life-time daily gain	10	20.7438	13.4279	1.25014	77.821	1325
	Large White	Life-time daily gain	11	18.639	12.5909	1.18817	87.5383	1278
	Large White	Life-time daily gain	12	19.9025	12.2168	1.15933	63.4203	1161
	Large White	Life-time daily gain	13	52.5374	28.4419	2.85949	218.505	2891
	Large White	Life-time daily gain	14	38.3185	26.0344	2.69907	153.619	2658
	Large White	Life-time daily gain	15	29.0141	20.125	1.88469	157.421	2019
	Large White	Life-time daily gain	16	19.5648	13.2151	1.2515	86.8602	1299
	Large White	Life-time daily gain	17	17.902	13.879	1.16309	69.3112	1197
	Large White	Life-time daily gain	18	12.7139	9.38512	0.883157	60.8867	948
	Large White	Life-time daily gain	2	39.4098	25.6168	2.47338	162.138	2499
	Large White	Life-time daily gain	3	29.5674	20.4124	1.98157	144.128	2033
	Large White	Life-time daily gain	4	36.3404	23.4286	2.15232	143.368	2281
	Large White	Life-time daily gain	5	30.8805	16.8803	1.5194	111.181	1625
	Large White	Life-time daily gain	6	34.5351	21.8536	2.13212	157.264	2244
	Large White	Life-time daily gain	7	34.8908	23.9952	2.28342	134.466	2380
	Large White	Life-time daily gain	8	31.2166	19.8588	1.85774	147.656	1985
	Large White	Life-time daily gain	9	32.726	22.7651	2.13601	153.433	2318
			Total	569.077	371.818	35.1292	2443.94	36578
	Large White	Life-time daily gain	ALL	556.738	369.617	34.316
	Population	Trait	Chromosome	VA	VD	VI	length (Mb)	Number of SNPs
	Pietrain	Backfat	1	0.0496551	0.00948539	0.0031227	314.928	4631
	Pietrain	Backfat	10	0.0170813	0.00274424	0.000881807	77.821	1364
	Pietrain	Backfat	11	0.0176635	0.002997	0.000932765	87.6267	1433
	Pietrain	Backfat	12	0.0146331	0.00250476	0.000792195	63.4203	1237
	Pietrain	Backfat	13	0.0384045	0.00670142	0.00204	218.505	3161
	Pietrain	Backfat	14	0.0302394	0.00625754	0.00200827	153.619	2888
	Pietrain	Backfat	15	0.0217554	0.00397742	0.00119309	157.421	2076
	Pietrain	Backfat	16	0.0169021	0.00304825	0.000979229	86.8602	1454
	Pietrain	Backfat	17	0.0142373	0.00261605	0.000841598	69.3112	1253
	Pietrain	Backfat	18	0.011054	0.00167397	0.000508822	60.8867	827
	Pietrain	Backfat	2	0.0273114	0.00527394	0.00163456	159.804	2561
	Pietrain	Backfat	3	0.0287595	0.00447731	0.00143462	144.128	2135
	Pietrain	Backfat	4	0.027181	0.00541213	0.00173702	143.368	2556
	Pietrain	Backfat	5	0.0226723	0.00366027	0.00114622	111.226	1727
	Pietrain	Backfat	6	0.0229246	0.00458474	0.00145072	157.264	2352
	Pietrain	Backfat	7	0.0260322	0.00479951	0.00147659	134.466	2326
	Pietrain	Backfat	8	0.017733	0.00305561	0.00093588	147.656	1632
	Pietrain	Backfat	9	0.0312123	0.00526912	0.00170677	153.433	2503
			Total	0.435452	0.0785387	0.0248229	2441.74	38116
	Pietrain	Backfat	ALL	0.480718	0.0784064	0.0239408
	Population	Trait	Chromosome	VA	VD	VI	length (Mb)	Number of SNPs
	Pietrain	Life-time daily gain	1	74.6235	70.1823	4.06231	314.928	4631
	Pietrain	Life-time daily gain	10	25.0343	20.4344	1.14442	77.821	1364
	Pietrain	Life-time daily gain	11	25.8311	22.2734	1.21438	87.6267	1433
	Pietrain	Life-time daily gain	12	25.5706	18.9641	1.05709	63.4203	1237
	Pietrain	Life-time daily gain	13	54.9479	48.0019	2.72639	218.505	3161
	Pietrain	Life-time daily gain	14	47.1326	43.7914	2.53206	153.619	2888
	Pietrain	Life-time daily gain	15	39.6272	30.6222	1.63878	157.421	2076
	Pietrain	Life-time daily gain	16	26.9991	22.5991	1.30367	86.8602	1454
	Pietrain	Life-time daily gain	17	26.5144	19.4932	1.08747	69.3112	1253
	Pietrain	Life-time daily gain	18	15.7786	12.5233	0.683809	60.8867	827
	Pietrain	Life-time daily gain	2	49.9355	41.1257	2.19225	159.804	2561
	Pietrain	Life-time daily gain	3	38.9984	32.9108	1.87319	144.128	2135
	Pietrain	Life-time daily gain	4	47.7548	43.2237	2.34979	143.368	2556
	Pietrain	Life-time daily gain	5	33.357	26.8312	1.54863	111.226	1727
	Pietrain	Life-time daily gain	6	40.1567	34.3468	2.06168	157.264	2352
	Pietrain	Life-time daily gain	7	41.5624	35.5055	1.99626	134.466	2326
	Pietrain	Life-time daily gain	8	26.7663	23.1614	1.23149	147.656	1632
	Pietrain	Life-time daily gain	9	44.3382	39.1629	2.22971	153.433	2503
			Total	684.929	585.153	32.9334	2441.74	38116
	Pietrain	Life-time daily gain	ALL	718.057	591.312	32.0816
